# Supplementary material for: Soluble dimeric prion protein ligand activates Adgrg6 receptor but does not rescue early signs of demyelination in PrP-deficient mice
Source: PLoS One. 2020 Nov 12;15(11):e0242137. doi: 10.1371/journal.pone.0242137 (PMC7660510; doi:10.1371/journal.pone.0242137)
Supplement: S2 Table — (XLSX) [file pone.0242137.s004.xlsx]

## Sheet: Fig 1c ELISA
Fig 1c ELISA
dilution	FT2Fc (repeat 1)	FT2Fc (repeat 2)	NT (repeat 1)	NT (repeat 2)	BSA coated	EVC (repeat 1)	EVC (repeat 2)
0.1	2.167	2.017	0.833	0.928	0.0856364	1.224	1.064
0.05	2.047	2.144	*	*	0.0856364	1.144	1.145
0.025	2.151	2.076	*	*	0.0856364	1.612	1.105
0.0125	2.066	2.125	0.802	0.804	0.0856364	1.052	1.143
0.00625	2.138	2.176	0.793	0.869	0.0856364	1.067	1.019
0.003125	2.161	2.116	0.816	0.779	0.0856364	1.269	1.038
0.0015625	1.734	2.071	0.799	0.835	0.0856364	1.122	1.107
0.00078125	1.953	1.994	0.829	0.792	0.0856364	1.152	1.098
0.00039063	1.838	1.783	0.863	0.887	0.0856364	1.002	0.998
0.00019531	1.488	1.506	0.785	0.825	0.0856364	1.048	1.016
9.7656e-05	1.499	1.314	0.879	0.961	0.0856364	1.146	1.065
4.8828e-05	1.32	1.279	0.78	0.87	0.0856364	1.051	1.044
2.4414e-05	1.252	1.253	0.82	0.781	0.0856364	1.074	1.066
* pipetting error		unit values = OD (450nm)
Statistics (graph pad prism)
Sigmoidal, 4PL, X is log(concentration)	Ambiguous	Ambiguous	Ambiguous	Ambiguous
Best-fit values
Top	2.093	~ 1.226	0.08564	1.216
Bottom	~ -602.1	0.8284	0.08564	1.077
LogIC50	~ -0.002652	~ 0.1139	~ 0.001563	~ 0.01353
HillSlope	~ 1068	~ 59.36	~ 1.000	~ 732.2
IC50	~ 0.9939	~ 1.300	~ 1.004	~ 1.032
Span	~ 604.2	~ 0.3980	0	0.1389
Std. Error
Top	0.02564	~ 19959568		0.04612
Bottom	~ 435912	0.1028		0.02827
LogIC50	~ 0.2956	~ 431174		~ 12.87
HillSlope	~ 689.0	~ 38630087		~ 9123131
Span	~ 435912	~ 19959568		0.0541
95% CI (profile likelihood)
Top	???	(Very wide)		???
Bottom	(Very wide)	???		???
LogIC50	(Very wide)	(Very wide)		(Very wide)
HillSlope	(Very wide)	(Very wide)		(Very wide)
IC50	(Very wide)	(Very wide)		(Very wide)
Goodness of Fit
Degrees of Freedom	22	18	9	22
R squared	0.9379	0.09561	1	0.2369
Sum of Squares	0.1831	0.04659	0	0.2807
Sy.x	0.09122	0.05088		0.113
Number of points
# of X values	26	26	26	26
# Y values analyzed	26	22	13	26

## Sheet: Fig 1e thermal shift assay
Fig 1e thermal shift assay
temperature (°C)	Na-phosphate pH 7			Na-phosphate pH 7 + 150mM NaCl			Na-phosphate pH 7 + 10% glycerin
25	5.13995	5.27903	5.29448	5.45389	5.42596	5.23061	9.29167	8.92382	8.52417
25.5	5.17286	5.30871	5.31828	5.45017	5.41512	5.23136	9.28825	8.93134	8.53461
26	5.20576	5.3384	5.34208	5.44645	5.40428	5.23212	9.28484	8.93886	8.54505
26.5	5.20147	5.34996	5.32101	5.4447	5.39004	5.24655	9.34808	8.93467	8.55504
27	5.19644	5.35418	5.28976	5.45234	5.33779	5.23362	9.34425	8.97422	8.6098
27.5	5.19212	5.31429	5.28843	5.43388	5.31632	5.1988	9.34964	8.93384	8.59749
28	5.15416	5.28443	5.30401	5.40361	5.32312	5.16947	9.32908	8.9569	8.62098
28.5	5.16094	5.25477	5.34688	5.38429	5.31986	5.16075	9.31605	8.85623	8.56683
29	5.1328	5.24782	5.27384	5.41025	5.29987	5.17443	9.2684	8.91299	8.58721
29.5	5.1256	5.23364	5.25377	5.43575	5.26912	5.15998	9.21906	8.8793	8.5618
30	5.14387	5.21299	5.22408	5.42979	5.26905	5.1484	9.1963	8.89965	8.5426
30.5	5.15426	5.20373	5.27019	5.38534	5.27745	5.12389	9.2052	8.89045	8.54992
31	5.17635	5.18172	5.27632	5.36788	5.25064	5.1304	9.23675	8.85876	8.50516
31.5	5.17947	5.20013	5.28839	5.36593	5.23677	5.11322	9.23149	8.85281	8.56742
32	5.16794	5.16714	5.25608	5.38255	5.22126	5.10163	9.22591	8.79661	8.60529
32.5	5.16556	5.17623	5.20379	5.37443	5.2226	5.0873	9.21183	8.85145	8.62813
33	5.12409	5.15088	5.17248	5.35592	5.16599	5.09626	9.24408	8.85751	8.59743
33.5	5.09341	5.11226	5.1578	5.28789	5.10745	5.0483	9.23175	8.87703	8.4917
34	5.0677	5.0381	5.18763	5.21952	5.09449	5.00269	9.24212	8.82012	8.47052
34.5	5.05057	4.98299	5.14338	5.19731	5.07486	4.96385	9.19318	8.82182	8.4968
35	5.00121	4.91696	5.13198	5.20541	5.05773	4.94954	9.18166	8.8233	8.53878
35.5	4.92372	4.879	5.06644	5.16675	5.00809	4.93771	9.1307	8.86615	8.56714
36	4.87322	4.79336	5.01302	5.13267	5.00112	4.87243	9.1007	8.85047	8.5029
36.5	4.83821	4.75517	4.95188	5.05645	4.96321	4.84239	9.0977	8.83165	8.45722
37	4.85475	4.69173	4.91697	5.05256	4.95249	4.79737	9.12039	8.76381	8.48252
37.5	4.8455	4.67784	4.90184	4.99591	4.88519	4.79111	9.12864	8.79981	8.49285
38	4.816	4.68125	4.85219	5.01208	4.89139	4.72993	9.07387	8.80667	8.53584
38.5	4.76414	4.68768	4.83424	5.00754	4.87881	4.69663	9.07974	8.87015	8.55977
39	4.73669	4.67388	4.80379	5.01873	4.91252	4.63294	9.10264	8.82732	8.57927
39.5	4.71919	4.65659	4.82643	5.00012	4.87514	4.6303	9.14239	8.82879	8.55525
40	4.71149	4.61623	4.7974	4.99806	4.87145	4.62044	9.10083	8.788	8.46777
40.5	4.68	4.57751	4.79438	4.97361	4.83399	4.6377	9.04899	8.79018	8.42879
41	4.636	4.56981	4.73638	4.94391	4.82448	4.62984	9.01331	8.78713	8.42824
41.5	4.61996	4.60006	4.74124	4.91552	4.77237	4.64558	9.00219	8.81411	8.43527
42	4.61893	4.61965	4.74997	4.90989	4.76711	4.65284	9.02724	8.80047	8.44795
42.5	4.62547	4.61838	4.81692	4.89018	4.74219	4.65583	9.05043	8.83236	8.44662
43	4.61663	4.64906	4.82065	4.84121	4.72469	4.65405	9.06817	8.87047	8.45964
43.5	4.5761	4.68704	4.80994	4.80793	4.70778	4.67053	9.132	8.88435	8.45686
44	4.56347	4.71449	4.78713	4.79969	4.68838	4.68247	9.16327	8.84261	8.5206
44.5	4.53506	4.7025	4.77958	4.80474	4.66128	4.67	9.16057	8.82762	8.57285
45	4.56596	4.69371	4.76766	4.80916	4.63041	4.64403	9.12803	8.87303	8.58888
45.5	4.5737	4.67301	4.73314	4.78638	4.61398	4.61607	9.104	8.93345	8.54769
46	4.57484	4.67869	4.71848	4.77908	4.61523	4.6061	9.12823	8.951	8.5432
46.5	4.55715	4.64641	4.73513	4.76009	4.5967	4.5939	9.10044	8.96539	8.56923
47	4.55335	4.65352	4.71777	4.75996	4.56782	4.60164	9.07704	8.98461	8.6534
47.5	4.55837	4.59286	4.71603	4.7456	4.53436	4.56795	9.07428	9.07762	8.69257
48	4.59647	4.5754	4.69219	4.73282	4.55681	4.5539	9.15997	9.17766	8.78629
48.5	4.63174	4.52854	4.69208	4.72696	4.58988	4.5284	9.22208	9.25789	8.81319
49	4.64938	4.53058	4.69142	4.69021	4.61344	4.55984	9.32368	9.26172	8.88599
49.5	4.63567	4.56	4.64807	4.68562	4.60435	4.58152	9.37684	9.22619	8.90928
50	4.6454	4.57986	4.65778	4.66418	4.60388	4.57776	9.51725	9.27432	9.00861
50.5	4.68472	4.61321	4.6663	4.66346	4.60738	4.56616	9.57373	9.25818	9.04598
51	4.70165	4.59155	4.71218	4.6613	4.61236	4.5516	9.59469	9.25353	9.10522
51.5	4.717	4.56007	4.73108	4.71442	4.6131	4.54034	9.58564	9.16976	9.15978
52	4.70812	4.52889	4.70631	4.73982	4.58679	4.51938	9.59046	9.08984	9.14959
52.5	4.73861	4.52438	4.69561	4.75208	4.57604	4.49558	9.64418	9.0927	9.23164
53	4.74732	4.56632	4.69734	4.71235	4.57443	4.52129	9.62798	9.16059	9.21021
53.5	4.79397	4.59915	4.70249	4.70636	4.60185	4.52276	9.68852	9.29815	9.30029
54	4.85121	4.61422	4.72454	4.68816	4.58678	4.54572	9.69455	9.35923	9.3169
54.5	4.95108	4.61903	4.75073	4.70216	4.56234	4.53399	9.87477	9.37938	9.35745
55	5.03155	4.58502	4.78112	4.69132	4.54756	4.55873	9.95926	9.41084	9.41327
55.5	5.08123	4.60204	4.78543	4.73734	4.5372	4.60338	10.0441	9.48273	9.3825
56	5.07888	4.60584	4.77618	4.77491	4.5518	4.62277	10.058	9.56982	9.43592
56.5	5.07253	4.62078	4.77767	4.81192	4.6156	4.62986	10.1399	9.72558	9.45661
57	5.0482	4.61628	4.79479	4.83614	4.6694	4.61749	10.2504	9.85713	9.58255
57.5	5.01071	4.60835	4.7882	4.82375	4.71747	4.62924	10.2647	9.93043	9.63299
58	4.9634	4.6534	4.8152	4.87475	4.69174	4.62761	10.3098	9.96872	9.70753
58.5	4.94765	4.67941	4.825	4.8556	4.70906	4.63286	10.3262	10.0014	9.74802
59	4.97767	4.70637	4.84953	4.8721	4.70257	4.66014	10.4475	10.1126	9.84229
59.5	4.98442	4.72023	4.82936	4.86898	4.73724	4.67731	10.4351	10.1982	9.90997
60	4.99556	4.74561	4.83033	4.90385	4.75866	4.68475	10.5205	10.2623	9.99933
60.5	4.99397	4.75787	4.84421	4.9202	4.77767	4.71077	10.5647	10.3515	10.0712
61	5.05606	4.77824	4.90216	4.94056	4.7899	4.7632	10.6894	10.3739	10.1687
61.5	5.07261	4.80589	4.97135	4.97367	4.8187	4.80094	10.7846	10.4261	10.2676
62	5.15283	4.82919	4.98592	5.07586	4.87668	4.84086	10.8519	10.4715	10.4006
62.5	5.15442	4.86859	5.0208	5.15862	4.92651	4.88038	10.9238	10.5602	10.4829
63	5.22643	4.92658	5.02335	5.2004	4.97889	4.98523	11.0042	10.6624	10.5446
63.5	5.24541	5.01542	5.07513	5.21898	5.05115	5.062	11.0209	10.727	10.6352
64	5.366	5.11566	5.10435	5.26234	5.14339	5.14185	11.1118	10.8267	10.7486
64.5	5.45006	5.15641	5.17042	5.35325	5.2333	5.16783	11.1813	10.894	10.8794
65	5.55922	5.23928	5.27373	5.47	5.27203	5.24425	11.3881	10.9935	10.9931
65.5	5.64314	5.32156	5.40782	5.59676	5.33781	5.36508	11.4766	11.0878	11.0736
66	5.7929	5.45197	5.57535	5.75821	5.44763	5.5626	11.6172	11.2419	11.2312
66.5	5.95046	5.6031	5.73485	5.92924	5.63378	5.73761	11.7522	11.4204	11.3199
67	6.12582	5.78976	5.91879	6.16387	5.85398	5.96986	11.973	11.6381	11.5542
67.5	6.35836	5.99907	6.08457	6.44338	6.16283	6.24259	12.2485	11.8676	11.7476
68	6.64025	6.26358	6.32048	6.7574	6.46877	6.63485	12.5097	12.0465	11.9776
68.5	6.99154	6.5098	6.6118	7.1429	6.84289	7.11273	12.813	12.3345	12.2702
69	7.3872	6.92114	6.99666	7.63984	7.22487	7.66991	13.117	12.6429	12.6175
69.5	7.88596	7.33925	7.44689	8.27982	7.78805	8.33016	13.5966	13.1053	13.1072
70	8.56974	7.94459	7.95376	8.99032	8.47944	9.1486	14.2136	13.5917	13.6519
70.5	9.26571	8.61392	8.65666	9.87725	9.35332	10.1904	14.986	14.1733	14.3155
71	10.2236	9.47952	9.45587	10.9975	10.4677	11.5554	15.9946	14.9347	15.2733
71.5	11.4077	10.5483	10.4709	12.6162	11.8892	13.2414	17.2049	15.8648	16.5054
72	12.9225	11.792	11.6912	14.4362	13.6289	15.4026	18.9141	17.2013	18.0305
72.5	14.6503	13.3383	13.2935	16.8096	15.7365	17.9824	21.0373	19.0097	19.931
73	16.5925	15.1013	15.1992	19.6182	18.2637	21.1605	23.9523	21.1799	22.4563
73.5	19.0793	17.3332	17.3917	22.9751	21.3289	25.0444	27.5484	23.9317	25.7944
74	22.1514	19.8907	19.9975	26.5928	24.7056	29.4745	32.0164	27.2094	29.9336
74.5	25.6902	22.7714	23.1084	30.2191	28.3278	33.8463	37.1913	31.1176	34.5565
75	29.5305	25.9044	26.6756	33.9364	31.686	38.1298	42.8541	35.7454	39.8846
75.5	33.6939	29.3537	30.418	37.3641	34.8078	41.8288	48.9448	40.464	45.4327
76	37.9457	33.0407	34.0353	40.2598	37.1795	44.8194	55.0362	45.3256	51.0242
76.5	41.6889	36.1666	37.1669	42.1297	38.8731	46.7725	61.028	49.6782	56.5058
77	44.4887	38.5976	39.5401	42.9642	39.6026	47.5857	65.9624	53.5318	61.2585
77.5	46.1442	39.8268	41.0019	43.081	39.7758	47.8234	69.786	56.6257	65.0827
78	47.1888	40.6641	41.7047	42.9206	39.5889	47.4131	71.6644	58.498	67.0922
78.5	47.4711	40.9467	41.9839	42.4981	39.2426	47.2952	73.1686	59.3832	68.3119
79	47.7136	41.0159	42.1115	42.1788	39.1697	46.7582	73.6893	59.5904	68.9115
79.5	47.7365	41.1652	42.4222	41.909	39.0057	46.3989	74.0462	59.7629	69.3653
80	47.701	41.1077	42.6878	41.845	38.9419	45.9833	74.1416	59.9296	69.3768
80.5	47.7094	41.1509	43.0219	41.6748	38.6326	46.1188	74.5316	60.2785	69.7542
81	47.7815	40.9141	43.3349	41.5557	38.5886	46.3547	75.4827	60.4172	70.1293
81.5	48.1404	41.0781	43.849	41.7455	38.6251	46.5599	76.0659	60.8588	70.988
82	48.36	41.3754	44.226	41.9013	38.9189	46.9838	77.0047	61.3714	71.6448
82.5	48.7369	41.7122	44.5049	42.225	39.1354	47.3137	77.9419	62.4844	72.6993
83	49.2296	41.8332	44.8074	42.5461	39.4566	47.8649	79.458	63.8167	73.9861
83.5	49.8344	42.123	45.2835	43.263	39.7339	48.5361	80.7487	65.015	75.3728
84	50.3103	42.3772	45.7181	43.8663	40.0357	49.3086	82.3481	66.2143	76.8295
84.5	50.7268	42.7434	46.182	44.45	40.5792	50.2554	83.8474	67.4064	78.236
85	50.7974	42.8173	46.4789	45.0233	41.1637	50.9093	85.414	68.7887	79.7006
85.5	51.0467	43.0751	46.7615	45.4581	42.0112	51.6311	86.8421	69.7313	81.3486
86	51.0078	43.0478	46.6233	45.9505	42.5802	52.2402	88.1751	70.7395	82.6411
86.5	51.1246	43.2597	46.5904	46.2432	42.8577	52.7035	89.2271	71.646	83.8111
87	51.0825	43.1983	46.5815	46.5971	42.9008	53.0391	89.6208	72.3243	84.4718
87.5	51.1124	43.4295	46.6404	46.9124	43.0561	53.0067	89.5923	72.4243	84.8557
88	51.2089	43.3695	46.2635	47.2032	43.3166	53.172	89.069	72.0175	84.4654
88.5	50.8065	43.4999	45.7485	47.2883	43.4705	53.3836	88.0618	71.4561	83.5066
89	50.4843	43.3681	45.2339	47.2774	43.3951	53.2879	86.6778	70.4919	81.821
89.5	50.0504	43.3	44.9857	47.1744	43.3358	53.2182	84.8395	69.0946	80.0556
90	50.0062	42.9962	44.76	47.206	43.1962	52.9076	82.8274	67.649	78.1518
90.5	49.8008	42.9007	44.4531	47.0162	43.0707	52.9416	80.4673	66.0472	76.3915
91	49.5956	42.881	44.2786	46.8206	43.0186	52.7004	78.2462	64.5181	74.4285
91.5	49.4488	42.7757	43.9287	46.6121	43.0119	52.548	75.7981	62.7565	72.2842
92	49.2941	42.6825	43.6685	46.3384	42.922	52.2642	73.2166	60.8862	69.854
92.5	49.0574	42.4552	43.3523	46.0328	42.5896	51.9052	70.5759	58.9714	67.3264
93	48.5983	42.4063	43.1665	45.6633	42.3869	51.3641	67.9445	56.8567	64.8298
93.5	48.2722	42.2706	42.9182	45.456	42.2267	50.6439	65.1061	54.7851	62.419
94	48.0721	42.2009	42.4936	45.0514	41.9361	50.1748	62.3093	52.7352	59.9882
94.5	47.743	42.0791	41.8584	44.4746	41.5154	49.5491	59.4982	50.6637	57.5184
95	47.4138	41.9573	41.2231	43.8977	41.0947	48.9233	56.6872	48.5923	55.0487
Statistics (graph pad prism)
non linear fit
	Na-phosphate pH 7	Na-phosphate pH 7 + 150mM NaCl	Na -phosphate pH 7 + 10% glycerin
Boltzmann sigmoidal
Best-fit values
Bottom	4.999	4.964	9.523
Top	45.76	45.75	72.56
V50	74.52	73.67	75.04
Slope	1.53	1.477	1.595
95% CI (profile likelihood)
Bottom	4.790 to 5.207	4.688 to 5.239	8.924 to 10.12
Top	45.40 to 46.11	45.30 to 46.20	71.51 to 73.61
V50	74.41 to 74.63	73.52 to 73.81	74.83 to 75.25
Slope	1.430 to 1.635	1.340 to 1.622	1.403 to 1.798
Goodness of Fit
Degrees of Freedom	419	419	419
R squared	0.9907	0.9845	0.9676
Sum of Squares	1231	2116	10237
Sy.x	1.714	2.247	4.943
Number of points
# of X values	423	423	423
# Y values analyzed	423	423	423

## Sheet: Fig 2a cAMP assay
Fig 2a cAMP assay
results from 4 independent experiments		WT und Gpr126ko cells analyzed separately
raw values
group	WT PBS	WT FT	WT buffer	WT FT2Fc	Gpr126ko PBS	Gpr126ko FT	Gpr126ko buffer	Gpr126ko FT2Fc
cAMP (pmol/ml)	1.10924	1.82382	1.34013	2.58946	1.39808	1.33754	1.49165	1.48038
	4.31298	9.17159	3.31448	16.3453	2.14961	2.88804	6.59344	6.99779
	0.40868	1.46146	0.398454	2.44303	1.09372	0.80027	0.473019	0.740669
	0.995128	7.23765	0.600684	6.32622	1.02752	2.60484	0.743243	1.48915
aveage ctrl of each experiment (PBS+buffer)
	1.22468				1.44487
	3.81373				4.37153
	0.403567				0.783368
	0.797906				0.885382
fold change to average ctrl of each experiment
	0.905735	1.48922	1.09427	2.11439	0.967623	0.925719	1.03238	1.02458
	1.13091	2.40489	0.869091	4.2859	0.491731	0.660648	1.50827	1.60076
	1.01267	3.62137	0.98733	6.05359	1.39617	1.02158	0.603827	0.945492
	1.24717	9.0708	0.752826	7.92853	1.16054	2.94205	0.839461	1.68193
Statistics (graph pad prism)
ANOVA summary
F	4.516
P value	0.0025
P value summary	**
Significant diff. among means (P < 0.05)?	Yes
R square	0.5684
Multiple comparisons:
Number of families	1
Number of comparisons per family	4
Alpha	0.05
Sidak's multiple comparisons test	Mean Diff.	95.00% CI of diff.	Significant?	Summary	Adjusted P Value
PBS vs. FT	-3.072	-6.028 to -0.1173	Yes	*	0.0392	A-B
buffer vs. FT2Fc	-4.17	-7.125 to -1.215	Yes	**	0.0035	C-D
PBS vs. FT	-0.3835	-3.339 to 2.572	No	ns	0.9947	E-F
buffer vs. FT2Fc	-0.3172	-3.272 to 2.638	No	ns	0.9974	G-H
Test details	Mean 1	Mean 2	Mean Diff.	SE of diff.	n1	n2	t	DF
PBS vs. FT	1.074	4.147	-3.072	1.098	4	4	2.799	24
buffer vs. FT2Fc	0.9259	5.096	-4.17	1.098	4	4	3.798	24
PBS vs. FT	1.004	1.387	-0.3835	1.098	4	4	0.3493	24
buffer vs. FT2Fc	0.996	1.313	-0.3172	1.098	4	4	0.2889	24

## Sheet: Fig 2b cAMP dose response
Fig 2b cAMP dose response
	FT2Fc concentration (uM)	cAMP (pMol/ml)	fold change to 0 uM
	0 uM	0.897521	1
	2uM	1.90234	2.11955
	4uM	2.65333	2.95629
	6uM	3.27712	3.6513
	8uM	5.92783	6.60467
	10uM	2.19126	2.44146
	FT2Fc concentration (uM)	cAMP (pMol/ml)	fold change to average control (pmol/ml)
	0	1.27493	1.06736
	0	1.11401	0.932643
	0.5	1.47158	1.23199
	0.5	1.31109	1.09764
	2	2.5038	2.09616
	2	2.80938	2.35199
	4	8.36511	7.0032
	4	7.8559	6.5769
	6	10.9601	9.17571
	6	14.895	12.47
	7	11.7888	9.86952
	7	10.9601	9.17571
	8	10.2128	8.55004
	8	10.9601	9.17571
	9	5.56822	4.66166
	9	4.12999	3.45759
Statistics (graph pad prism)
Sigmoidal, 4PL, X is concentration
Best-fit values
Bottom	1.183
Top	9.252
IC50	3.703
HillSlope	3.784
logIC50	0.5686
Span	8.07
95% CI (profile likelihood)
Bottom	-0.8890 to 2.936
Top	7.135 to +infinity
IC50	2.265 to +infinity
HillSlope	-infinity to +infinity
logIC50	0.3552 to ???
Goodness of Fit
Degrees of Freedom	15
R squared	0.7784
Sum of Squares	57.71
Sy.x	1.961
Number of points
# of X values	27
# Y values analyzed	19

## Sheet: Fig 2c AKT
Fig 2c AKT phosphorylation
						WB (pAKT upper, panAKT lower blot)
	signal intensity (AU)
sample	pAKT	panAKT	pAKT/AKT	fold change to T0
WT 0'	23379346	51145453	0.457115	1
WT 5'	52649049	56909182	0.925142	2.02387
WT 10'	54209702	57014353	0.950808	2.08002
WT 15'	76376369	59013367	1.29422	2.83128
WT 30'	66559255	57969882	1.14817	2.51177
ko 0'	29865325	69490140	0.429778	1
ko 5'	30287851	56106804	0.539825	1.25606
ko 10'	15711127	44124551	0.356063	0.828482
ko 15'	10276697	44433249	0.231284	0.538148
ko 30'	6224154	29407960	0.211649	0.49246
sample	pAKT	panAKT	pAKT/AKT	fold change to T0
WT 0'	12001263	76471527	0.156938	1
WT 5'	14967935	65334882	0.229096	1.45979
WT 10'	36360360	52989635	0.686179	4.3723
WT 15'	41986127	50444050	0.832331	5.30357
WT 30'	38478800	54780384	0.702419	4.47579
ko 0'	9807007	57037994	0.171938	1
ko 5'	11868723	59688295	0.198845	1.15649
ko 10'	23411749	63671157	0.367698	2.13855
ko 15'	21593251	61172804	0.352988	2.05299
ko 30'	17437845	53006346	0.328977	1.91334
sample	pAKT	panAKT	pAKT/AKT	fold change to T0
WT 0'	37230496	110465977	0.337031	1
WT 5'	25572258	87708788	0.291559	0.865079
WT 10'	55506427	77006781	0.720799	2.13867
WT 15'	72332225	74224952	0.9745	2.89142
WT 30'	83271690	75650836	1.10074	3.26598
ko 0'	49095146	90941123	0.539856	1
ko 5'	27057676	84108723	0.321699	0.595897
ko 10'	23186216	68702327	0.337488	0.625144
ko 15'	29009896	79780804	0.36362	0.67355
ko 30'	38176956	81710513	0.467222	0.865456
sample	pAKT	AKT	pAKT/AKT	fold change to T0
WT 0'	8947978	68869807	0.129926	1
WT 5'	11802454	63353863	0.186294	1.43385
WT 10'	20635548	56783581	0.363407	2.79703
WT 15'	20722729	46968044	0.441209	3.39585
WT 30'	30236551	54107653	0.558822	4.30108
ko 0'	11708193	60407329	0.193821	1
ko 5'	12026981	50166630	0.239741	1.23692
ko 10'	15211341	50268400	0.302602	1.56125
ko 15'	9853480	50363110	0.195649	1.00943
ko 30'	12147828	46461298	0.261461	1.34898
	pAKT	panAKT	pAKT/AKT	fold change to T0
WT 0'	14868251	44196477	0.336413	1
WT 5'	20521216	49890943	0.411321	1.22267
WT 15'	37695555	53237575	0.708063	2.10475
WT 30'	37002462	51928892	0.71256	2.11811
ko 0'	22572434	40722530	0.554298	1
ko 5'	28011437	46098033	0.607649	1.09625
ko 15'	16522204	32633920	0.506289	0.913388
ko 30'	26072769	38807939	0.671841	1.21206

## Sheet: Fig 3f half life
Fig 3f half life
values:
	mouse ID
time (h)	1	2	3	4	5
23	100	100	100	100	100
47	55.9515	57.0456
79	29.4907	24.0269	33.7659	52.2116	52.3215
123				38.614	35.8851
144	12.5444
192	7.23233	6.98283
	values in: % of t=23h (for each mouse separate
Measurements western blot:
mouse 1 (23,47,79,144,192), mouse 2 (23,47,79,192)
					time post injection (h)	signal intensity (AU)	% of 23h
					23	58526927	100
					47	32746667	55.9515
					79	17259989	29.4907
					144	7341825	12.5444
					192	4232858	7.23233
					23	91728665	100
					47	52327201	57.0456
					79	22039567	24.0269
					192	6405254	6.98283
mouse 3 (1,6,23,79h), mouse 4 (23,6,1,79,123h)					mouse 3
					time post injection (h)	signal intensity (AU)	% of 23h
					23	14508498	100
					79	4898926	33.7659
					23	13488480	100
					79	7042550	52.2116
					123	5208436	38.614
mouse 5
					time post injection (h)	signal intensity (AU)	% of 23h
					23	17956652	100
					79	9395191	52.3215
					123	6443770	35.8851
Statistics (graph pad prism)
Semilog line -- X is linear, Y is log
Best-fit values
Yintercept	2.143
Slope	-0.006712
95% CI (profile likelihood)
Yintercept	2.074 to 2.212
Slope	-0.008560 to -0.005212
Goodness of Fit
Degrees of Freedom	15
R squared	0.9195
Sum of Squares	1544
Sy.x	10.14
Number of points
# of X values	48
# Y values analyzed	17

## Sheet: Fig 4b serum level
Fig4b serum level
	raw data					Statistics (graph pad prism)
	mouse ID	week	western blot signal intensity	divided by 1'000'000
blot 1	3	5	2215115	2.21511		Column B	week 9
	3	9	1328411	1.32841		vs.	vs.
	11	5	2298389	2.29839		Column A	week 5
	11	9	2661574	2.66157
	12	5	2618687	2.61869		Paired t test
	12	9	3112995	3.113		P value	0.3529
	6	5	12216081	12.2161		P value summary	ns
	6	9	9650259	9.65026		Significantly different (P < 0.05)?	No
blot 2	7	5	5575472	5.57547		One- or two-tailed P value?	Two-tailed
	7	9	6237574	6.23757		t, df	t=0.9949, df=7
	8	5	10062678	10.0627		Number of pairs	8
	8	9	11256242	11.2562
	15	5	6665226	6.66523		How big is the difference?
	15	9	6271280	6.27128		Mean of differences	-0.5979
	16	5	9807732	9.80773		SD of differences	1.7
	16	9	6157670	6.15767		SEM of differences	0.601
						95% confidence interval	-2.019 to 0.8232
blot 1						R squared (partial eta squared)	0.1239
						How effective was the pairing?
						Correlation coefficient (r)	0.9023
						P value (one tailed)	0.0011
blot 2						P value summary	**
						Was the pairing significantly effective?	Yes

## Sheet: Fig 4c body weight
Fig4c body weight
raw values		body weight (% of body weight at first injection)
week	injection day	FT2Fc injected mice (each column represents the values from one mouse
1	3	98.4615	104.405	106.167	107.042	104.739	100	102.703	105.172	100	100	100	100	100	100
2	1	97.9487	108.811	111.454	111.268	108.057	105.778	109.73	106.322	100.448	97.2067	102.703	104.42	101.198	100.943
2	2	99.4872	108.37	113.216	112.207	110.427	104.444	114.054	107.471	100.448	100	101.081	98.895	99.4012	100.943
2	3	95.8974	108.37	112.775	113.615	112.796	106.222	112.432	106.322	104.484	103.911	104.865	103.315	101.796	103.774
3	1	102.051	112.335	118.502	116.432	119.431	111.556	115.135	105.172	107.623	102.235	104.324	101.657	103.593	107.075
3	2	97.4359	111.013	119.383	117.84	119.905	109.778	110.811	105.747	110.314	104.469	105.946	107.182	104.79	107.547
3	3	98.4615	110.132	118.502	120.657	123.223	113.333	115.676	103.448	111.211	106.704	106.486	104.972	107.186	110.377
4	1	100.513	111.013	119.824	123.474	125.118	114.667	115.135	109.77	114.35	107.263	104.865	106.077	107.186	110.849
4	2	104.615	111.013	122.026	123.474	126.54	114.222	118.919	106.322	114.798	113.966	112.432	102.762	111.976	115.566
4	3	104.615	109.692	120.264	123.474	126.066	114.222	119.459	108.046	120.628	111.732	112.432	107.182	111.976	118.868
5	1	105.641	110.573	124.229	127.7	130.332	117.778	118.919	108.046	117.04	115.084	115.676	104.42	116.168	118.868
5	2	101.538	110.573	123.348	127.7	129.384	118.667	124.324	110.345	117.489	112.291	114.054	107.735	111.976	121.226
5	3	106.667	110.132	123.789	126.761	129.858	120	127.027	114.943	119.731	116.201	116.216	106.077	116.168	120.755
week	injection day	IgG injected mice
1	3	99	106.637	105.991	102.632	100	100	100	100	100	100
2	1	99	110.177	106.912	103.684	99.1189	100.613	97.3822	102.353	99.3976	102.577
2	2	100	111.062	111.982	106.316	99.5595	106.748	101.571	99.4118	101.205	106.186
2	3	99	111.062	113.825	101.579	104.846	110.429	102.094	102.941	104.217	107.732
3	1	104	113.274	119.816	105.263	104.846	115.337	104.188	101.176	107.831	110.825
3	2	99	112.389	121.198	103.158	107.489	115.337	108.377	105.294	106.627	112.887
3	3	101	112.389	124.885	104.21	110.132	118.405	104.712	102.941	105.422	115.464
4	1	101	115.044	127.189	105.789	110.573	113.497	108.377	108.235	109.639	117.01
4	2	106.5	113.274	127.189	109.474	111.894	119.018	106.806	104.118	108.434	123.196
4	3	101.5	111.947	125.346	109.474	116.3	118.405	113.613	107.059	113.253	124.227
5	1	103	111.947	129.493	109.474	113.656	122.699	108.901	106.471	111.446	123.196
5	2	102	113.274	129.954	110.526	114.978	121.472	114.66	105.294	113.253	127.32
5	3	104	113.274	129.493	108.421	115.419	122.699	109.424	110	117.47	126.804
week	injection day	buffer injected mice
1	3	99.4444	104.386	108.962	101.63	100	100	100	100
2	1	100	110.965	114.623	104.891	100.435	95.5556	100	100
2	2	101.111	110.088	115.094	102.174	100.87	98.8889	105.233	103.509
2	3	97.7778	110.965	118.396	105.435	104.348	99.4444	100.581	107.895
3	1	103.889	116.667	123.113	105.435	105.652	101.667	106.977	108.333
3	2	98.3333	119.298	122.642	105.435	107.391	98.8889	102.326	110.965
3	3	101.667	119.298	125.472	104.891	111.739	105.556	102.907	114.035
4	1	101.111	121.93	129.245	108.152	113.043	101.667	104.07	113.596
4	2	104.444	122.807	128.774	107.609	113.043	108.333	111.628	118.421
4	3	105	122.807	129.717	108.696	117.391	109.444	109.302	121.93
5	1	106.667	123.246	133.491	108.152	115.652	106.667	107.558	120.614
5	2	105	123.684	134.434	109.783	117.391	112.222	109.884	123.246
5	3	105	123.684	134.906	114.674	119.565	110	112.791	123.684
Statistics (graph pad prism)
Two-way RM ANOVA	Matching: Stacked
Assume sphericity?	No
Alpha	0.05
Source of Variation	% of total variation	P value	P value summary	Significant?
Interaction	0.2759	0.9987	ns	No
Time	33.87	<0.0001	****	Yes
treatment	0.3381	0.9106	ns	No
Subject	52.19	<0.0001	****	Yes
ANOVA table	SS	DF	MS	F (DFn, DFd)
Interaction	78.98	24	3.291	F (24, 348) = 0.3399
Time	9695	12	807.9	F (2.130, 61.76) = 83.44
treatment	96.78	2	48.39	F (2, 29) = 0.09394
Subject	14939	29	515.1	F (29, 348) = 53.20
Residual	3369	348	9.682

## Sheet: Fig 4d western blot
Fig 4d western blot
Egr2 (analysis on 2 separate blots)
		signal intensity (AU)
genotype	treatment	Egr2	Actin	Egr2/Actin	fold change to average ZH3 buffer			Egr2
ZH3	buffer	22666815	66535931	0.34067	0.788523
ZH3	FT2Fc	21176404	79251103	0.267206	0.618482
ZH3	buffer	18622811	35580313	0.523402	1.21148
ZH3	FT2Fc	22367636	29427064	0.760104	1.75935
ZH3	FT2Fc	22671882	14520267	1.5614	3.61404
WT	buffer	31711043	13552853	2.33981	5.41576
WT	FT2Fc	35312522	21276320	1.65971	3.8416			Actin
WT	buffer	32439608	16634283	1.95017	4.51389
WT	FT2Fc	35166494	36035418	0.975887	2.25881
WT	FT2Fc	32216791	14517211	2.21921	5.13664
				average ZH3 buffer
				0.432036
								Egr2
genotype	FT2Fc	Egr2	Actin	Egr2/Actin	fold change to average ZH3 buffer
ZH3	buffer	21858699	10363278	2.10925	1.53564
ZH3	FT2Fc	8087695	3457297	2.33931	1.70314
ZH3	buffer	23947886	20347633	1.17694	0.856869
ZH3	FT2Fc	27661069	14760398	1.87401	1.36437
ZH3	FT2Fc	26392790	15046809	1.75405	1.27703
ZH3	FT2Fc	30161515	15941867	1.89197	1.37745			Actin
ZH3	buffer	8610553	14159188	0.608125	0.442745
ZH3	FT2Fc	25813728	8979969	2.87459	2.09284
ZH3	FT2Fc	30589165	13324131	2.29577	1.67144
ZH3	buffer	28887241	18056524	1.59982	1.16475
ZH3	FT2Fc	9334459	7987602	1.16862	0.850812
				average ZH3 buffer
				1.37353
Table for graph
genotype	WT	WT	ZH3	ZH3
treatment	buffer	FT2Fc	buffer	FT2Fc
	5.41576	3.8416	0.788523	0.618482
	4.51389	2.25881	1.21148	1.75935
		5.13664	1.53564	3.61404
			0.856869	1.70314
			0.442745	1.36437
			1.16475	1.27703
				1.37745
				2.09284
				1.67144
				0.850812
Statistics (graph pad prism)
ANOVA summary
F	16.94
P value	<0.0001
P value summary	****
Significant diff. among means (P < 0.05)?	Yes
R square	0.7494
multiple comparisons:
Number of families	1
Number of comparisons per family	4
Alpha	0.05
Bonferroni's multiple comparisons test	Mean Diff.	95.00% CI of diff.	Significant?	Summary	Adjusted P Value
buffer vs. FT2Fc	1.219	-0.8647 to 3.303	No	ns	0.4828	A-B
buffer vs. FT2Fc	-0.6329	-1.812 to 0.5459	No	ns	0.6085	C-D
buffer vs. buffer	3.965	2.101 to 5.829	Yes	****	<0.0001	A-C
FT2Fc vs. FT2Fc	2.113	0.6101 to 3.615	Yes	**	0.0044	B-D
Test details	Mean 1	Mean 2	Mean Diff.	SE of diff.	n1	n2	t	DF
buffer vs. FT2Fc	4.965	3.746	1.219	0.7462	2	3	1.634	17
buffer vs. FT2Fc	1	1.633	-0.6329	0.4221	6	10	1.499	17
buffer vs. buffer	4.965	1	3.965	0.6674	2	6	5.94	17
FT2Fc vs. FT2Fc	3.746	1.633	2.113	0.5381	3	10	3.926	17
cJun and GFAP (analysis on 4 separate blots)
cJun									GFAP
Calnexin									Calnexin
			signal intensity (AU)
genotype	treatment	ID	cJun	Calnexin	cJun/Calnexin	fold change to ZH3 buffer average			genotype	treatment	ID	GFAP	Calnexin	GFAP/Calnexin	fold change to average ZH3 buffer
ZH3	buffer	19	12308052	32854882	0.374619	0.628808			ZH3	buffer	19	3466909	8014300	0.43259	0.261068
ZH3	FT2Fc	21	12978490	30848728	0.420714	0.70618			ZH3	FT2Fc	21	8527632	9562102	0.891816	0.538209
ZH3	buffer	22	19468669	23832313	0.816902	1.37119			ZH3	buffer	22	28238375	9800157	2.88142	1.73893
ZH3	FT2Fc	25	12294868	24419916	0.503477	0.8451			ZH3	FT2Fc	25	10395091	9975098	1.0421	0.628908
ZH3	FT2Fc	26	20915723	23065383	0.906801	1.52209			ZH3	FT2Fc	26	10236442	9937623	1.03007	0.621645
WT	buffer	1(10)	25045400	20919687	1.19722	2.00956			WT	buffer	1(10)	725884	7262959	0.0999433	0.0603156
WT	FT2Fc	4	15860103	16722437	0.948433	1.59197			WT	FT2Fc	4	1154243	8768486	0.131635	0.0794417
WT	FT2Fc	5	19390556	22112883	0.87689	1.47188			WT	FT2Fc	5	1285657	9991977	0.128669	0.0776515
WT	buffer	6	20501751	25471436	0.804892	1.35103			WT	buffer	6	1021481	9341315	0.109351	0.0659931
WT	FT2Fc	8	28888631	33253856	0.86873	1.45819			WT	FT2Fc	8	1069838	9537561	0.112171	0.067695
					ZH3 buffer average									average ZH3 buffer
					0.59576									1.65701
Calnexin													Calnexin
GFAP													GFAP
cJun													cJun
			signal intensity (AU)
gentotype	treatment	ID	GFAP	cJun	Calnexin	GFAP/Calnexin	cJun/Calnexin	fold change to cJun average buffer					genotype	treatment		GFAP	cJun	Calnexin	GFAP/Calnexin	cJun/Calnexin	fold change to average ZH3 buffer	fold change to average zh3 buffer
ZH3	buffer	22	21838402	12805597	16756738	1.30326	0.764206	0.800527	1.0491				ZH3	buffer	19	9010647	6110567	6816718	1.32185	0.896409	0.632823	0.485977
ZH3	FT2Fc	25	9788195	6469132	13588979	0.720304	0.476057	0.498683	0.579831				ZH3	FT2Fc	21	10444422	6000956	7113678	1.46822	0.84358	0.595528	0.539791
ZH3	FT2Fc	26	9933604	10521300	13963221	0.711412	0.753501	0.789314	0.572673				ZH3	buffer	9	6168861	4275332	3381022	1.82456	1.26451	0.892685	0.670799
ZH3	buffer	1	10101564	6487098	7687658	1.314	0.843833	0.883939	1.05774				ZH3	FT2Fc	11	11995161	3495139	3159146	3.79696	1.10636	0.781036	1.39596
ZH3	BFT2Fc	3	10098643	4730200	5520526	1.82929	0.856839	0.897563	1.47254				ZH3	FT2Fc	12	14618251	7287715	4574302	3.19573	1.59319	1.12472	1.17491
ZH3	buffer	4	9299905	10526240	8381795	1.10954	1.25585	1.31553	0.893156				ZH3	buffer	13	9619374	4007468	1918686	5.01352	2.08865	1.47449	1.84322
ZH3	FT2Fc	6	8805239	10932223	10409427	0.845891	1.05022	1.10014	0.680926				ZH3	FT2Fc	15	12222216	7395310	4321994	2.82791	1.71109	1.20795	1.03968
ZH3	FT2Fc	7	9673863	15822581	11729057	0.824778	1.34901	1.41312	0.66393
ZH3	FT2Fc	8(60)	12809734	18346968	14395171	0.889863	1.27452	1.3351	0.716323										GFAP average ZH3 buffer	average cJun buffer
																			2.71997	1.41652
						GFAP average ZH3 buffer	cJun average buffer
						1.24226	0.954628
grey: values not included in summary graph because mice were analyzed in duplicates (on two separate blots), fold change very similar
Table for graphs
cJun														GFAP
genotype	WT	WT	ZH3	ZH3										genotype	WT	WT	ZH3	ZH3
treatment	buffer	FT2Fc	buffer	FT2Fc										treatment	buffer	FT2Fc	buffer	FT2Fc
	2.00956	1.59197	0.883939	0.897563											0.0603156	0.0794417	0.261068	0.538209
	1.35103	1.47188	1.31553	1.10014											0.0659931	0.0776515	1.73893	0.628908
		1.45819	0.892685	1.41312												0.067695	1.05774	0.621645
			1.47449	1.3351													0.893156	1.47254
			0.628808	0.781036													0.670799	0.680926
			1.37119	1.12472													1.84322	0.66393
				1.20795														0.716323
				8.18119882*														1.39596
				0.70618														1.17491
				0.8451														1.03968
				1.52209
Statistics (graph pad prism)
ANOVA summary														ANOVA summary
F	3.477													F	6.012
P value	0.0392													P value	0.0055
P value summary	*													P value summary	**
Significant diff. among means (P < 0.05)?	Yes													Significant diff. among means (P < 0.05)?	Yes
R square	0.3803													R square	0.5148
Multiple comparisons														Multiple comparisons
Number of families	1													Number of families	1
Number of comparisons per family	4													Number of comparisons per family	4
Alpha	0.05													Alpha	0.05
Bonferroni's multiple comparisons test	Mean Diff.	95.00% CI of diff.	Significant?	Summary	Adjusted P Value									Bonferroni's multiple comparisons test	Mean Diff.	95.00% CI of diff.	Significant?	Summary	Adjusted P Value
buffer vs. FT2Fc	0.173	-0.5857 to 0.9316	No	ns	>0.9999	A-B								buffer vs. FT2Fc	-0.01178	-1.079 to 1.055	No	ns	>0.9999	A-B
buffer vs. FT2Fc	0.001142	-0.4280 to 0.4303	No	ns	>0.9999	C-D								buffer vs. FT2Fc	0.1842	-0.4194 to 0.7877	No	ns	>0.9999	C-D
buffer vs. buffer	0.5859	-0.09267 to 1.264	No	ns	0.11	A-C								buffer vs. buffer	-1.014	-1.969 to -0.06002	Yes	*	0.0345	A-C
FT2Fc vs. FT2Fc	0.414	-0.1330 to 0.9611	No	ns	0.1985	B-D								FT2Fc vs. FT2Fc	-0.8184	-1.588 to -0.04898	Yes	*	0.0343	B-D
Test details	Mean 1	Mean 2	Mean Diff.	SE of diff.	n1	n2	t	DF						Test details	Mean 1	Mean 2	Mean Diff.	SE of diff.	n1	n2	t	DF
buffer vs. FT2Fc	1.68	1.507	0.173	0.2717	2	3	0.6366	17						buffer vs. FT2Fc	0.06315	0.07493	-0.01178	0.3821	2	3	0.03082	17
buffer vs. FT2Fc	1.094	1.093	0.001142	0.1537	6	10	0.007432	17						buffer vs. FT2Fc	1.077	0.8933	0.1842	0.2161	6	10	0.8522	17
buffer vs. buffer	1.68	1.094	0.5859	0.243	2	6	2.411	17						buffer vs. buffer	0.06315	1.077	-1.014	0.3417	2	6	2.968	17
FT2Fc vs. FT2Fc	1.507	1.093	0.414	0.1959	3	10	2.114	17						FT2Fc vs. FT2Fc	0.07493	0.8933	-0.8184	0.2755	3	10	2.97	17

## Sheet: Fig 4f myelinated axons
Fig 4f myelinated axons
nr of myelinated axons		treatment	mouse ID	nr of myelinated axons per field of view	per mm^2
area: 0.062mm^2		buffer	1	1396	22336
		FT2Fc	3	1206	19296
		buffer	4	1141	18256
		FT2Fc	6	1296	20736
		FT2Fc	7	1180	18880
		buffer	9	1267	20272
		FT2Fc	12	996	15936
		buffer	13	1209	19344
		FT2Fc	11	1007	16112
		FT2Fc	15	1148	18368
		IgG	2	1148	18368
		IgG	5	1100	17600
		IgG	10	1139	18224
		IgG	14	1322	21152
Statistics (graph pad prism)
ANOVA summary
F	1.304
P value	0.3102
P value summary	ns
Significant diff. among means (P < 0.05)?	No
R square	0.1917
Number of families	1
Number of comparisons per family	2
Alpha	0.05
Dunnett's multiple comparisons test	Mean Diff.	95.00% CI of diff.	Significant?	Summary	Adjusted P Value	A-?
buffer vs. mIgG	1216	-1925 to 4357	No	ns	0.5303	B	mIgG
buffer vs. FT2Fc	1831	-1036 to 4698	No	ns	0.2244	C	FT2Fc
Test details	Mean 1	Mean 2	Mean Diff.	SE of diff.	n1	n2	q	DF
buffer vs. mIgG	20052	18836	1216	1245	4	4	0.977	11
buffer vs. FT2Fc	20052	18221	1831	1136	4	6	1.611	11

[truncated: 1 more sheets: Fig 5a-c]
